# Supplementary material for: How does digital trade promote and reallocate the export technology complexity of the manufacturing industry? Evidence from 30 Chinese provinces, 2011–2020
Source: PLoS One. 2023 Sep 21;18(9):e0291464. doi: 10.1371/journal.pone.0291464 (PMC10513322; doi:10.1371/journal.pone.0291464)
Supplement: S1 File — (XLS) [file pone.0291464.s001.xls]

## Sheet: Sheet1
id	area	year	etc	dt	rd	ind	ci	lp	hum	open	mar	pat	wl	dt_s
1	北京	2011	9.19562	0.251661	14.3154	3.7861	11.7364	13.3489	11.555	0.533986	8.1	10.6186	11.8101	0.24
1	北京	2012	9.21378	0.261854	14.4953	3.89531	11.4595	13.4683	11.8363	0.527313	8.75	10.8299	11.9766	0.24
1	北京	2013	9.24383	0.292081	14.5719	4.03198	11.578	13.5776	12.0284	0.55394	9.12	11.0457	12.103	0.274
1	北京	2014	9.38039	0.340624	14.6635	4.13578	10.9059	13.3579	11.8542	0.578913	9.37	11.2207	11.8922	0.313
1	北京	2015	9.66091	0.410004	14.7079	4.57462	11.0917	13.3475	12.1464	1.03099	8.89	11.4514	11.9317	0.4
1	北京	2016	9.70439	0.480459	14.751	4.76782	11.1749	13.4208	12.3891	1.10589	9.14	11.5187	11.9815	0.45
1	北京	2017	10.1784	0.542193	14.8054	4.89399	11.1435	13.4636	12.6651	1.17228	9.42	11.5801	11.9861	0.508
1	北京	2018	10.2101	0.571988	14.8235	5.02211	11.2875	13.5696	12.6754	1.19541	9.7	11.724	12.0558	0.57
1	北京	2019	10.2167	0.667744	14.8635	5.23404	11.429	13.6765	12.6811	1.16933	9.98	11.7884	12.1644	0.66
1	北京	2020	10.5607	0.733052	14.9055	5.2968	11.5469	13.7322	12.9181	1.23595	10.26	12.0004	12.252	0.8
2	天津	2011	9.54	0.0562693	14.5611	1.12217	13.3252	13.5634	10.3999	0.65578	7.43	9.54553	11.7919	0.023
2	天津	2012	9.61926	0.0689868	14.755	1.15169	13.2497	13.6822	10.5117	0.582166	9.02	9.89253	12.0333	0.035
2	天津	2013	9.77008	0.0764792	14.9142	1.22157	13.3519	13.7552	10.5386	0.546431	9.42	10.1209	12.1528	0.045
2	天津	2014	9.85373	0.088405	14.9874	1.271	13.4461	13.7778	10.5044	0.563022	9.29	10.1793	12.1514	0.058
2	天津	2015	9.86556	0.101038	15.0759	1.38712	13.5775	13.6984	10.4958	0.682894	9.44	10.5279	12.1514	0.064
2	天津	2016	10.0001	0.109278	15.0681	1.58901	13.497	13.6521	10.6906	0.826673	9.78	10.59	12.0243	0.075
2	天津	2017	10.1216	0.112171	14.6957	1.69091	13.372	13.7035	11.0099	0.927541	10.29	10.6377	12.0276	0.085
2	天津	2018	10.2305	0.123692	14.7432	1.72736	13.5709	13.9188	10.9863	1.02243	10.83	10.9093	12.1339	0.103
2	天津	2019	10.3715	0.129979	14.5737	1.80363	13.5719	13.949	11.1012	1.51889	11.35	10.9647	12.1135	0.126
2	天津	2020	10.4578	0.147149	14.6431	1.88787	13.5953	13.9856	11.3087	1.50073	11.875	11.231	12.1885	0.147
3	河北	2011	10.4945	0.0412666	14.2768	0.818101	12.8603	13.2591	8.66587	0.120399	5.18	9.31641	10.1988	0.007
3	河北	2012	10.6075	0.0520316	14.499	0.846525	13.1843	13.3723	8.70987	0.116297	5.44	9.63659	10.4785	0.008
3	河北	2013	10.7652	0.0571225	14.6603	0.889152	13.3978	13.4268	8.90172	0.11876	5.61	9.80841	10.6421	0.008
3	河北	2014	10.9174	0.0669777	14.7736	0.920745	13.5525	13.4253	8.86757	0.129731	6.03	9.91007	10.6847	0.06
3	河北	2015	11.0183	0.0782696	14.8657	1.02247	13.474	13.2471	8.9881	0.153848	6.32	10.3133	10.5601	0.07826
3	河北	2016	11.1038	0.0995374	14.9426	1.05895	13.3905	13.1669	8.92044	0.175678	6.42	10.368	10.4311	0.09562
3	河北	2017	10.707	0.104471	15.071	1.15298	13.2989	13.0681	9.08584	0.190186	6.56	10.473	10.347	0.103656
3	河北	2018	10.8281	0.121406	15.1557	1.25944	13.3308	12.9897	9.09406	0.199687	6.69	10.857	10.3093	0.12
3	河北	2019	10.8522	0.148305	15.2939	1.34888	13.3304	12.9565	9.26106	0.312438	6.82667	10.9649	10.2738	0.14
3	河北	2020	10.8788	0.162919	15.3954	1.37745	13.3142	12.9149	9.28576	0.429402	6.96167	11.4317	10.2415	0.16
4	山西	2011	10.1247	0.0218813	13.7056	0.527051	12.6207	14.142	9.15293	0.18334	4.59	8.51198	10.7648	0.002
4	山西	2012	10.1002	0.0257319	13.8828	0.611204	12.6396	13.8214	9.38153	0.166572	4.79	8.88128	10.5593	0.002
4	山西	2013	9.99627	0.0307762	14.0288	0.688973	12.8794	13.7583	9.35663	0.167147	4.97	9.05544	10.6376	0.002
4	山西	2014	9.98642	0.036017	14.0363	0.780825	12.8913	13.6586	9.29658	0.188301	5.15	9.03253	10.6205	0.002
4	山西	2015	10.1202	0.0417286	13.8244	1.12851	12.8585	13.4615	9.56493	0.200549	5.48	9.21234	10.6379	0.002
4	山西	2016	9.9086	0.0478935	13.7915	1.19456	12.8582	13.3771	9.6383	0.214598	5.66	9.21652	10.5657	0.002
4	山西	2017	9.48299	0.0536751	13.9309	1.07453	11.7243	13.6192	9.86209	0.216201	5.86	9.33353	10.5097	0.05367
4	山西	2018	9.69574	0.0797914	14.0875	1.15102	12.7434	13.6613	9.7713	0.247929	6.07	9.6198	10.4721	0.06523
4	山西	2019	9.81826	0.0862649	14.1382	1.16122	12.6393	13.6483	9.84993	0.284162	6.27333	9.71704	10.3903	0.0785214
4	山西	2020	9.83153	0.0981669	14.2613	1.17646	12.5702	13.6391	9.94821	0.36168	6.47833	10.2145	10.3395	0.0896514
5	内蒙古	2011	10.3035	0.0245022	13.4612	1.01494	13.6725	13.801	9.22693	0.11478	4.53	7.724	10.735	0.002
5	内蒙古	2012	10.5028	0.0291467	13.6629	0.98017	13.904	13.8334	9.23038	0.102562	5.19	8.03398	10.8408	0.002
5	内蒙古	2013	10.5177	0.0327749	13.8199	1.01423	13.7077	13.5413	9.0102	0.0838781	5.19	8.25219	10.6756	0.002
5	内蒙古	2014	10.4222	0.037107	13.8927	1.05698	13.8944	13.6247	8.99518	0.0914289	4.96	8.30177	10.7533	0.002
5	内蒙古	2015	10.5612	0.0420735	13.9863	1.14796	13.7647	13.8699	9.28925	0.122748	4.84	8.6165	11.0167	0.002
5	内蒙古	2016	10.6411	0.0492629	14.0623	1.17547	13.6292	13.8306	9.59418	0.150521	4.8	8.67351	10.9171	0.002
5	内蒙古	2017	10.5652	0.0499833	13.8949	1.2553	13.471	13.8387	9.5245	0.192866	4.83	8.74369	10.8835	0.001
5	内蒙古	2018	10.6818	0.059034	13.8486	1.27138	13.336	13.8584	9.60504	0.171674	4.85	9.17212	10.8343	0.0566
5	内蒙古	2019	10.7532	0.0712268	13.9841	1.26955	13.1524	13.8237	9.8645	0.234142	4.87667	9.311	10.7516	0.071
5	内蒙古	2020	10.7671	0.0777554	14.073	1.23278	12.9936	13.7701	9.9239	0.222839	4.90167	9.79579	10.7006	0.0622351
6	辽宁	2011	9.47513	0.0768145	14.826	0.729227	12.8626	13.0896	9.46705	0.482285	6.32	9.86141	10.5797	0.112
6	辽宁	2012	9.57794	0.0974642	14.8783	0.798074	13.1141	13.1564	9.89801	0.471445	6.53	9.96284	10.6979	0.138
6	辽宁	2013	9.59633	0.123483	15.0189	0.872558	13.2993	13.2282	10.1049	0.416944	6.57	9.98304	10.9466	0.18
6	辽宁	2014	9.91038	0.140684	14.9918	0.994037	13.2165	13.0895	9.90945	0.426251	6.88	9.87945	10.8513	0.198
6	辽宁	2015	9.99482	0.152337	14.6988	1.17584	12.8203	12.9003	9.77675	0.448927	6.66	10.1339	10.7108	0.197
6	辽宁	2016	10.1136	0.13551	14.6995	1.35851	11.663	12.9845	9.91721	0.636788	6.75	10.1308	10.8135	0.125
6	辽宁	2017	10.1459	0.141966	14.8269	1.37615	11.3765	12.9032	9.92787	0.910989	6.81	10.1847	10.6186	0.132
6	辽宁	2018	10.325	0.146181	14.9161	1.37485	11.3782	12.9977	9.88988	0.986764	6.87	10.4674	10.5634	0.101
6	辽宁	2019	10.3648	0.167246	14.9477	1.39316	11.366	13.0259	9.96171	1.11561	6.93	10.5976	10.4911	0.167
6	辽宁	2020	10.3985	0.180597	15.0254	1.42852	11.3034	13.0081	9.99746	1.14177	6.99	11.0052	10.4243	0.15626
7	吉林	2011	9.60295	0.0269609	13.0996	1.26131	13.3495	13.0495	9.10102	0.142103	5.55	8.50106	10.714	0.013
7	吉林	2012	9.59344	0.0326583	13.3119	1.257	13.5976	13.1488	9.25469	0.126311	6.06	8.68778	10.8284	0.016
7	吉林	2013	9.62727	0.0370885	13.4562	1.2893	13.5863	13.1507	9.40328	0.150857	6.11	8.73536	11.2092	0.02
7	吉林	2014	10.1047	0.0436263	13.5791	1.28558	13.6787	13.1689	9.37213	0.148319	6.27	8.80927	11.2567	0.024
7	吉林	2015	10.2481	0.0477797	13.6665	1.27927	13.7067	13.0738	9.34025	0.15603	6.47	9.09133	11.1798	0.028
7	吉林	2016	10.3432	0.0584738	13.7197	1.38297	13.8197	13.1726	9.46519	0.160052	6.7	9.20984	11.2897	0.033
7	吉林	2017	10.2572	0.0650007	13.5278	1.45944	13.6695	13.1846	9.50623	0.175629	6.84	9.3138	11.3007	0.038
7	吉林	2018	10.443	0.0719231	13.2622	1.4912	13.7151	13.1631	9.41813	0.215138	6.98	9.53856	11.2895	0.043
7	吉林	2019	10.3982	0.0734166	13.4358	1.52479	13.7088	13.1638	9.45526	0.378238	7.12	9.65368	11.2975	0.025
7	吉林	2020	10.5596	0.0814964	13.5625	1.48678	13.6951	13.1791	9.4919	0.396522	7.26	10.0838	11.2929	0.078212
8	黑龙江	2011	8.54331	0.0244486	13.6388	0.675955	12.771	13.6029	9.1148	0.107498	4.94	9.41214	10.4976	0.006
8	黑龙江	2012	8.96114	0.0282983	13.717	0.744441	13.1094	13.5654	9.20955	0.10257	5.94	9.9168	10.5551	0.007
8	黑龙江	2013	8.944	0.0433423	13.7646	0.789379	13.224	13.5465	9.48055	0.0976608	6.12	9.8944	10.6233	0.008
8	黑龙江	2014	8.93291	0.0461546	13.7703	0.945612	13.0095	13.56	9.3542	0.097958	6.16	9.6429	10.7269	0.009
8	黑龙江	2015	9.41869	0.0485742	13.6881	1.28623	14.0052	14.248	9.31843	0.0920902	6	9.84919	11.6424	0.01
8	黑龙江	2016	9.69467	0.0490292	13.6933	1.47817	13.9303	14.0379	9.31913	0.122087	6.14	9.80068	11.4818	0.011
8	黑龙江	2017	9.5813	0.0526822	13.6242	1.65597	13.797	13.8261	9.36322	0.142948	6.34	9.81033	11.3211	0.012
8	黑龙江	2018	10.0593	0.0567111	13.3141	1.7843	13.808	13.7859	9.47239	0.172889	6.54	9.87483	11.2682	0.061221
8	黑龙江	2019	10.2556	0.065779	13.4798	1.84641	13.8068	13.7533	9.56658	0.233347	6.74	9.90294	11.2151	0.05216
8	黑龙江	2020	10.363	0.0713975	13.5601	1.94537	13.7658	13.6461	9.60282	0.848739	6.94	10.2568	11.1665	0.0652123
9	上海	2011	9.34322	0.143529	15.0503	1.43389	11.3263	13.271	10.4834	1.26968	8.89	10.7781	11.3841	0.108
9	上海	2012	9.42716	0.171959	15.1279	1.59065	11.3218	13.2805	10.6543	1.2942	8.7	10.8495	11.6056	0.134
9	上海	2013	9.538	0.1968	15.2137	1.78435	11.3118	13.2918	10.5615	1.29987	8.94	10.793	11.673	0.164
9	上海	2014	9.6531	0.248482	15.3179	1.91173	11.1788	13.2925	10.8156	1.38263	9.77	10.8295	11.7192	0.236511
9	上海	2015	9.71484	0.292393	15.3721	2.1826	10.9004	13.2432	10.9157	1.63937	9.73	11.0124	11.7332	0.292
9	上海	2016	9.79172	0.283389	15.4049	2.47397	10.9486	13.3064	11.0096	1.73077	9.93	11.0702	11.7989	0.244
9	上海	2017	10.0754	0.340449	15.5019	2.44473	11.0034	13.4296	11.4061	1.75939	10.18	11.1956	11.8683	0.326546
9	上海	2018	10.2639	0.341123	15.5291	2.46567	10.9061	13.5634	11.194	1.79187	10.45	11.4345	11.9594	0.305
9	上海	2019	10.3289	0.403997	15.5916	2.71611	10.8787	13.5995	11.1436	1.72706	10.7067	11.5188	12.0556	0.376
9	上海	2020	10.3608	0.428673	15.664	2.75111	10.8223	13.6661	11.3258	1.84182	10.9667	11.8478	12.129	0.411
10	江苏	2011	9.64013	0.164318	16.0126	0.820381	11.9113	12.4436	9.16267	0.753392	9.18	12.2051	9.637	0.202
10	江苏	2012	9.73935	0.206096	16.1953	0.858531	12.0167	12.4983	9.26139	0.729827	9.94	12.506	9.76427	0.264
10	江苏	2013	9.88237	0.254616	16.3329	0.917772	12.0844	12.4737	9.42235	0.690672	9.86	12.3869	10.3431	0.331
10	江苏	2014	10.0219	0.289928	16.4377	0.971835	12.1858	12.534	9.34982	0.677746	9.64	12.2062	10.5051	0.391
10	江苏	2015	10.0667	0.324535	16.5279	1.01678	12.2913	12.5955	9.44193	0.694783	9.3	12.4304	10.5642	0.444
10	江苏	2016	10.1837	0.362852	16.6234	1.09212	12.3353	12.6158	9.4405	0.755198	9.26	12.3503	10.5374	0.513
10	江苏	2017	10.1759	0.398956	16.7245	1.09141	12.3791	12.7031	9.439	0.759408	9.46	12.3335	10.5526	0.564
10	江苏	2018	10.3499	0.437352	16.8234	1.1141	12.4556	12.7692	9.30232	0.754708	9.67	12.6346	10.5796	0.557
10	江苏	2019	10.4597	0.519998	16.9093	1.16881	12.5917	12.8699	9.6265	0.812543	9.87333	12.6584	10.6768	0.625
10	江苏	2020	10.516	0.567688	16.9859	1.21999	12.6416	12.9079	9.51934	0.919776	10.0783	13.1207	10.6912	0.686
11	浙江	2011	10.3374	0.149208	15.3839	0.863413	11.0843	12.2379	8.82035	0.403527	8.31	11.7768	9.87626	0.149
11	浙江	2012	10.3928	0.206269	15.5881	0.92316	11.2295	12.2537	9.21123	0.396628	9.28	12.1467	9.97499	0.2
11	浙江	2013	10.4564	0.194932	15.7388	0.960926	11.2027	12.1484	9.36753	0.39434	9.37	12.2178	9.8869	0.185233
11	浙江	2014	10.5149	0.223976	15.8543	0.955849	11.2796	12.1892	9.05748	0.401968	9.73	12.1471	9.94521	0.202656
11	浙江	2015	10.5375	0.280028	15.9598	1.02539	11.301	12.151	8.91382	0.4238	10	12.3673	9.88237	0.265213
11	浙江	2016	10.5977	0.336247	16.0517	1.10297	11.3109	12.1756	9.05636	0.449653	9.97	12.308	9.89097	0.33
11	浙江	2017	10.619	0.344369	16.1478	1.17103	11.3177	12.2368	9.1275	0.487021	10.29	12.2728	9.90632	0.33261
11	浙江	2018	10.7611	0.377243	16.2556	1.21379	11.4064	12.3754	9.17281	0.52493	10.62	12.5589	9.99477	0.36261
11	浙江	2019	10.8105	0.461284	16.3604	1.29568	11.4366	12.4231	9.34613	0.553959	10.9433	12.5614	10.027	0.452263
11	浙江	2020	10.8182	0.488425	16.4516	1.36415	11.5059	12.4758	9.41764	0.629051	11.2683	12.8783	10.0792	0.443
12	安徽	2011	9.98002	0.0322828	14.303	0.760499	12.9577	13.1939	8.24831	0.138812	6.42	10.3945	10.1653	0.005
12	安徽	2012	9.96804	0.0396607	14.5526	0.76506	13.0408	13.2221	8.51634	0.14656	6.25	10.6764	10.2805	0.005
12	安徽	2013	10.0438	0.0465771	14.7227	0.799089	13.0688	13.1697	8.52448	0.13402	6.5	10.7965	10.4522	0.007
12	安徽	2014	10.0755	0.0649187	14.8619	0.841522	13.1822	13.2077	8.72823	0.141502	7.4	10.7868	10.5245	0.0656111
12	安徽	2015	10.1983	0.0838958	14.9853	0.979563	13.2289	13.1055	8.74088	0.301394	6.98	10.986	10.501	0.045165
12	安徽	2016	10.3508	0.100115	15.1263	1.06798	13.2338	13.0803	8.51778	0.183031	7.09	11.0184	10.4768	0.09512
12	安徽	2017	10.4886	0.109079	15.2883	1.13654	13.2259	13.0655	8.55774	0.216516	7.26	10.9719	10.4368	0.109
12	安徽	2018	10.6115	0.13856	15.4195	1.22591	13.2223	13.0661	8.8107	0.249163	7.44	11.2866	10.4063	0.13
12	安徽	2019	10.681	0.180597	15.5674	1.2665	13.232	13.0474	8.83872	0.307886	7.61333	11.3208	10.3923	0.18
12	安徽	2020	10.7429	0.197896	15.6709	1.26497	13.2327	13.0177	8.83974	0.575452	7.78833	11.6927	10.3798	0.19
13	福建	2011	9.7946	0.0876321	14.4803	0.763047	12.3743	13.3114	8.82972	0.503524	6.91	9.99228	11.2056	0.064
13	福建	2012	9.92189	0.105296	14.6833	0.763256	12.5109	13.3497	8.56386	0.466967	7.33	10.3254	11.3066	0.065
13	福建	2013	9.99406	0.114639	14.8423	0.758392	12.6329	13.3634	8.64711	0.443256	7.47	10.5324	11.1841	0.065
13	福建	2014	10.0312	0.142187	14.9641	0.753599	12.6145	13.3522	8.79261	0.442393	8.09	10.5416	11.1263	0.098
13	福建	2015	10.0599	0.176879	15.0596	0.811819	12.6623	13.2513	8.82325	0.4716	8.96	11.0288	11.0295	0.177
13	福建	2016	10.0934	0.245247	15.172	0.870394	12.5719	13.1676	8.67495	0.521771	9.15	11.1146	10.9234	0.24
13	福建	2017	10.4129	0.313679	15.3169	0.941516	12.6189	13.1497	9.08258	0.546992	9.5	11.1317	10.8261	0.3
13	福建	2018	10.5454	0.314492	15.4736	0.926421	12.7015	13.2858	8.92034	0.515097	9.87	11.5388	10.849	0.29
13	福建	2019	10.6002	0.329337	15.6048	0.98007	12.5548	13.107	8.77435	0.484044	10.2267	11.5024	10.6377	0.3
13	福建	2020	10.6003	0.277663	15.713	1.02528	12.5952	13.0437	8.89937	0.495287	10.5867	11.8909	10.593	0.28
14	江西	2011	9.78944	0.0206673	13.5539	0.619438	12.7103	12.8725	8.73665	0.270879	5.8	8.62155	9.85229	0.003
14	江西	2012	9.97433	0.0262373	13.7386	0.64921	12.8668	12.9604	8.86651	0.26255	5.68	8.98532	9.89092	0.003
14	江西	2013	10.1793	0.0314535	13.9167	0.665331	13.0993	13.0935	9.2385	0.252581	5.83	9.20734	10.511	0.004
14	江西	2014	10.2708	0.0394388	14.066	0.704274	13.0919	13.0495	8.87525	0.261999	6.74	9.53467	10.553	0.005
14	江西	2015	10.4846	0.0565826	14.2041	0.800555	13.1245	12.9821	8.82168	0.270301	6.82	10.0925	10.5746	0.057
14	江西	2016	10.4445	0.0643805	14.4019	0.900315	13.2414	13.0178	8.70447	0.279128	7.04	10.3569	10.656	0.06
14	江西	2017	10.6546	0.0722102	14.6116	0.945609	13.3795	13.0764	8.71638	0.272677	7.28	10.4051	10.7167	0.07
14	江西	2018	10.7996	0.0923481	14.8005	1.06713	13.3766	13.0228	8.87933	0.264036	7.52	10.8746	10.7036	0.092
14	江西	2019	10.7751	0.123127	14.9793	1.08955	13.4109	13.0217	9.22423	0.281387	7.76	10.9877	10.7139	0.12
14	江西	2020	10.7464	0.135107	15.0568	1.1155	13.4404	12.9708	9.16321	0.357306	8	11.2928	10.7317	0.13
15	山东	2011	9.75547	0.0938846	15.8212	0.771365	12.6767	13.146	8.6727	0.204142	6.85	10.9826	10.4778	0.077
15	山东	2012	9.87833	0.126772	16.0189	0.828844	12.7964	13.1673	8.77947	0.199566	7.24	11.2318	10.624	0.111
15	山东	2013	10.009	0.207874	16.1696	0.896462	12.9765	13.2173	8.92476	0.197907	7.39	11.2512	10.8401	0.201
15	山东	2014	10.1493	0.230511	16.2798	0.954892	13.115	13.1902	8.98238	0.205937	7.76	11.1957	10.8452	0.203
15	山东	2015	10.2106	0.247851	16.3741	1.03047	13.1648	13.1759	8.97979	0.216833	7.85	11.4938	10.831	0.242
15	山东	2016	10.2964	0.304091	16.4652	1.10961	13.1497	13.0722	8.97213	0.245944	7.94	11.4937	10.7363	0.277
15	山东	2017	10.3117	0.325792	16.5651	1.16075	13.0148	13.0064	9.06135	0.28279	8.08	11.5181	10.6736	0.276
15	山东	2018	10.5378	0.389734	16.4677	1.24165	13.0274	12.9621	8.94434	0.298748	8.23	11.7934	10.6619	0.359
15	山东	2019	10.6006	0.412017	16.3095	1.3223	13.0207	12.9255	9.00682	0.55857	8.37333	11.8947	10.6546	0.411
15	山东	2020	10.6645	0.44249	16.4297	1.36841	13.0123	12.8977	9.00077	1.13874	8.51833	12.3833	10.6479	0.423
16	河南	2011	10.0344	0.0397839	14.575	0.638144	13.0684	13.4988	8.70445	0.101574	6.19	9.86573	10.4267	0.008
16	河南	2012	9.6633	0.0500501	14.7277	0.687527	13.226	13.5003	8.66313	0.0988292	6.34	10.1958	10.5789	0.01
16	河南	2013	9.67775	0.0662046	14.8985	0.738331	13.6101	13.7394	8.78332	0.0919362	6.51	10.2915	11.1746	0.065
16	河南	2014	9.84543	0.0851306	15.0311	0.784552	13.7071	13.7154	8.99987	0.103519	6.85	10.4153	11.28	0.056
16	河南	2015	9.71293	0.109343	15.1207	0.842477	13.748	13.7115	8.78222	0.115656	7.05	10.7741	11.3707	0.101
16	河南	2016	9.71249	0.138716	15.2258	0.905825	13.7051	13.6608	8.76597	0.134988	7.1	10.8025	11.3514	0.132
16	河南	2017	9.65641	0.151266	15.3679	0.942933	13.6202	13.6202	8.89423	0.158423	7.27	10.9225	11.3339	0.14
16	河南	2018	9.87007	0.190454	15.4812	1.07022	13.562	13.5516	8.92672	0.145149	7.44	11.3183	11.3149	0.18
16	河南	2019	9.90214	0.226595	15.6217	1.13071	13.5237	13.5092	9.12395	0.147872	7.61	11.365	11.3148	0.201
16	河南	2020	9.82648	0.246471	15.7406	1.17017	13.4797	13.4182	9.15188	0.140367	7.78	11.7184	11.3049	0.236
17	湖北	2011	9.92648	0.0417579	14.561	0.789169	12.8009	13.3922	9.04718	0.170732	5.7	9.85403	10.7261	0.003
17	湖北	2012	10.0852	0.0581651	14.7837	0.785781	12.9141	13.3609	9.20158	0.165325	6.21	10.1054	10.6182	0.025
17	湖北	2013	10.0729	0.073211	14.9527	0.898846	13.0091	13.2484	9.3448	0.163267	6.58	10.2667	10.7188	0.047
17	湖北	2014	10.1868	0.0915323	15.1046	0.940398	12.9753	13.1755	9.11094	0.174263	7.16	10.2503	10.6549	0.058
17	湖北	2015	10.2723	0.122638	15.2198	1.00701	13.1858	13.3206	9.28219	0.188075	7.35	10.5657	10.8069	0.111
17	湖北	2016	10.4092	0.143452	15.3106	1.06144	13.2531	13.4237	9.24426	0.201953	7.47	10.6412	10.891	0.121
17	湖北	2017	10.4933	0.151849	15.3608	1.14499	13.333	13.5096	9.34567	0.219051	7.78	10.7444	10.9671	0.104
17	湖北	2018	10.7057	0.175488	15.4747	1.18926	13.3463	13.5834	9.47037	0.23916	8.11	11.0683	10.9937	0.152
17	湖北	2019	10.7717	0.215209	15.5845	1.2229	13.4442	13.6936	9.48363	0.280644	8.42667	11.211	11.0981	0.2
17	湖北	2020	10.7637	0.218553	15.6254	1.3092	13.4864	13.5962	9.55393	0.376402	8.74667	11.6092	11.1388	0.21
18	湖南	2011	10.231	0.0359387	14.4131	0.856792	13.0242	13.6754	8.80709	0.11479	5.68	9.68434	10.8568	0.014
18	湖南	2012	10.1223	0.0443033	14.6444	0.877704	13.1987	13.7307	8.7214	0.109361	5.7	10.0524	10.931	0.016
18	湖南	2013	10.1009	0.051631	14.8102	0.920147	13.3499	13.7279	8.9576	0.101836	5.84	10.102	10.9656	0.017
18	湖南	2014	10.0631	0.0671591	14.9471	0.962799	13.3538	13.6741	9.02003	0.105208	6.78	10.1901	10.9179	0.021
18	湖南	2015	10.1695	0.0781837	15.0755	1.03626	13.5065	13.7062	9.24879	0.112376	7.09	10.4363	10.9035	0.069
18	湖南	2016	10.1864	0.102956	15.1841	1.1587	14.0101	14.1878	9.29897	0.122104	7.07	10.4356	11.3072	0.102
18	湖南	2017	10.4398	0.108763	15.3454	1.2905	14.1287	14.2515	9.39575	0.325396	7.33	10.5431	11.3396	0.109
18	湖南	2018	10.6613	0.135186	15.4578	1.39106	14.0652	14.1548	9.3161	0.332789	7.6	10.7987	11.2052	0.146
18	湖南	2019	10.7035	0.177102	15.5958	1.35344	13.9908	14.1418	9.53873	0.319528	7.86333	10.9093	11.0543	0.16
18	湖南	2020	10.7132	0.196243	15.7094	1.35549	14.01	14.0805	9.53877	0.354783	8.12833	11.2737	10.9978	0.1889
19	广东	2011	9.49909	0.225879	16.0121	0.931096	11.5468	13.2347	9.33313	0.549215	7.88	11.763	10.6772	0.217
19	广东	2012	9.61764	0.292147	16.1931	0.985526	11.5922	13.2378	9.34783	0.529447	8.33	11.9421	10.834	0.264
19	广东	2013	9.82347	0.355199	16.3312	1.03207	11.664	13.2382	9.22653	0.508186	8.64	12.0461	11.4967	0.311
19	广东	2014	10.0143	0.402221	16.4368	1.03989	11.7779	13.2082	9.28264	0.509165	9.3	12.1005	11.5059	0.38
19	广东	2015	10.1049	0.471619	16.5372	1.10955	11.915	13.186	9.43773	0.551144	9.68	12.3933	11.4915	0.448
19	广东	2016	10.1842	0.545043	16.6347	1.2159	11.9124	13.1372	9.55005	0.642067	9.86	12.4647	11.4515	0.518
19	广东	2017	10.038	0.583906	16.7414	1.28451	11.8974	13.1293	9.69687	1.32637	10.2	12.7149	11.4217	0.607
19	广东	2018	10.2231	0.666799	16.8635	1.32156	11.9744	13.1532	9.56312	1.30845	10.56	13.0775	11.434	0.668
19	广东	2019	10.3202	0.773148	16.9574	1.38968	12.0696	13.1998	9.71378	1.25145	10.9067	13.1757	11.4909	0.739
19	广东	2020	10.4088	0.822525	17.0344	1.43937	12.1578	13.1707	9.76186	1.3496	11.2567	13.4726	11.5147	0.839
20	广西	2011	9.55556	0.0160993	13.2824	0.955461	12.7466	13.1715	8.61094	0.164996	5.31	8.38981	10.3088	0.003
20	广西	2012	9.36085	0.0226769	13.462	1.03797	13.1276	13.2454	8.4239	0.150816	6.19	8.68271	10.5066	0.004
20	广西	2013	9.26114	0.0299835	13.6135	1.15694	13.3142	13.264	8.59333	0.136839	6.31	8.97259	10.7654	0.005
20	广西	2014	9.07795	0.038177	13.6516	1.17164	13.4783	13.3395	8.74943	0.146569	6.48	9.17616	10.8329	0.005
20	广西	2015	9.06982	0.0446085	13.5531	1.26904	13.5762	13.351	8.63973	0.157642	6.26	9.51584	10.8842	0.005
20	广西	2016	9.15066	0.0581468	13.6259	1.36903	13.5975	13.4127	8.71863	0.158536	6.43	9.60629	10.9246	0.058
20	广西	2017	9.47205	0.0633338	13.7494	1.4294	13.6062	13.4299	8.71445	0.204851	6.55	9.63365	10.8723	0.063
20	广西	2018	9.45698	0.0809351	13.7001	1.48126	13.4558	13.3454	8.70282	0.203937	6.66	9.93066	10.7148	0.081
20	广西	2019	9.70216	0.113087	13.8593	1.53284	13.3605	13.2459	9.01613	0.297676	6.77667	10.0295	10.6005	0.112
20	广西	2020	9.56605	0.131376	13.9407	1.61671	13.303	13.117	8.97945	0.900897	6.89167	10.4478	10.5248	0.13
21	海南	2011	8.64801	0.0130579	10.9641	1.72188	12.2584	13.4584	8.87962	0.564959	4.76	6.63988	10.6042	0.001
21	海南	2012	8.47374	0.0166562	11.2657	1.81785	12.6299	13.5448	9.1472	0.598458	5.46	6.99668	10.8798	0.001
21	海南	2013	8.61082	0.0203199	11.4464	2.18591	12.0786	12.7521	9.18771	0.526125	5.68	7.19369	10.4367	0.001
21	海南	2014	8.65922	0.0253927	11.6174	2.21331	12.3182	13.3881	9.09845	0.489358	5.87	7.37588	10.989	0.001
21	海南	2015	8.56512	0.0299649	11.6248	2.28338	11.9298	13.3514	9.14268	0.524377	5.21	7.63095	10.9871	0.003
21	海南	2016	9.0772	0.0330412	11.2875	2.50166	11.8318	13.3987	9.06679	1.24611	5.28	7.56993	11.0388	0.005
21	海南	2017	8.67436	0.0405477	11.2228	2.54757	12.152	13.5185	9.41585	1.15122	5.41	7.66528	11.0975	0.007
21	海南	2018	8.94549	0.0474862	11.6414	2.72681	12.0392	13.5087	9.73238	1.27078	5.54	8.09925	11.008	0.016
21	海南	2019	9.05505	0.0600191	11.5913	2.92314	12.0352	13.4743	9.56678	1.35825	5.67	8.39457	10.9635	0.018
21	海南	2020	10.042	0.0600563	11.6701	3.16611	12.0548	13.2857	9.83904	34.2232	5.8	9.05696	10.9456	0.05
22	重庆	2011	9.67163	0.0288817	13.7579	1.04911	12.6956	13.2832	8.77935	0.291567	6.32	9.65021	10.7011	0.019
22	重庆	2012	9.53336	0.0372866	13.9734	1.01874	12.6831	13.3205	8.6356	0.297069	6.94	9.92152	10.7333	0.026
22	重庆	2013	9.21245	0.0468035	14.1435	1.01822	12.7338	13.3147	8.67599	0.285071	7.22	10.1197	10.8386	0.034
22	重庆	2014	9.08512	0.0637695	14.3252	1.01238	12.8077	13.3207	8.95551	0.290791	7.8	10.0987	10.8846	0.044
22	重庆	2015	9.45724	0.0784277	14.507	1.07725	12.9388	13.2914	8.88371	0.312445	7.69	10.5691	10.9228	0.054
22	重庆	2016	9.62832	0.0981738	14.6804	1.16165	13.0908	13.3132	9.00531	0.329726	8.15	10.6628	10.9469	0.064
22	重庆	2017	9.8317	0.107323	14.8451	1.22238	13.163	13.3283	9.13603	0.328672	8.47	10.4568	10.9592	0.076
22	重庆	2018	9.85527	0.124019	14.9115	1.28564	13.2505	13.3027	9.19054	0.359695	8.79	10.7296	10.9685	0.088
22	重庆	2019	9.75426	0.151284	15.0271	1.34819	13.3429	13.3352	9.3441	0.324589	9.11	10.689	11.0003	0.108
22	重庆	2020	9.89625	0.171223	15.1307	1.32176	13.4036	13.3731	9.44374	0.341793	9.43	10.9219	11.0151	0.127
23	四川	2011	9.14409	0.0552052	13.8592	0.817014	12.6331	13.4089	8.21653	0.176375	5.81	10.2558	10.5074	0.067
23	四川	2012	9.19894	0.070329	14.1678	0.850211	12.6946	13.4712	8.47832	0.169349	6.03	10.6506	10.601	0.085
23	四川	2013	9.2429	0.0916037	14.3396	0.873	12.882	13.6175	8.44745	0.170106	6.18	10.7401	11.1975	0.103
23	四川	2014	9.32571	0.120743	14.4885	0.938942	12.65	13.413	8.3476	0.178132	6.52	10.7605	10.8971	0.124
23	四川	2015	9.62205	0.1474	14.6211	1.02244	12.8792	13.6053	8.39548	0.183225	7.01	11.0814	11.0603	0.139
23	四川	2016	9.7087	0.184854	14.7604	1.17381	13.0559	13.6578	8.25463	0.18997	7.08	11.042	11.1035	0.159
23	四川	2017	9.62601	0.207692	14.9177	1.30917	13.7734	14.2764	8.4976	0.205943	7.26	11.0667	11.6444	0.181
23	四川	2018	9.67505	0.243059	15.0463	1.39614	13.8065	14.2759	8.61237	0.204252	7.45	11.3779	11.5504	0.206
23	四川	2019	9.72021	0.291147	15.171	1.41776	13.8467	14.2735	8.8243	0.427769	7.63333	11.3153	11.4688	0.28
23	四川	2020	9.54082	0.330139	15.2686	1.4496	13.8764	14.6361	8.88148	0.420507	7.81833	11.5935	11.391	0.31
24	贵州	2011	9.93422	0.00840819	12.5253	1.17628	12.5647	13.3978	7.58866	0.0643519	3.59	8.1274	10.8234	0.003
24	贵州	2012	9.69353	0.0128081	12.6606	1.16416	12.7277	13.4896	7.63087	0.0706589	4.33	8.7093	10.9405	0.004
24	贵州	2013	9.45166	0.0172791	12.7441	1.19921	12.5624	13.4177	8.04266	0.0907974	4.49	8.97651	10.8777	0.005
24	贵州	2014	9.4418	0.0235622	12.9242	1.20291	12.4596	13.308	8.09209	0.102566	4.81	9.22098	10.7063	0.006
24	贵州	2015	9.86787	0.0303521	13.0331	1.21	12.5532	13.5288	7.74061	0.107618	4.52	9.55499	10.8583	0.007
24	贵州	2016	10.3934	0.0435992	13.2301	1.22223	12.794	13.5031	7.73016	0.13378	4.85	9.25196	10.7923	0.008
24	贵州	2017	10.3585	0.0507462	13.3825	1.32819	12.6813	13.4835	8.09331	0.155825	4.93	9.43819	10.7313	0.008
24	贵州	2018	10.2679	0.0677064	13.5441	1.39679	12.658	13.5523	8.0302	0.202471	5.02	9.87591	10.7584	0.065
24	贵州	2019	10.5882	0.0950146	13.7214	1.42633	12.4836	13.4518	7.94519	0.20043	5.10333	10.1157	10.6325	0.085
24	贵州	2020	10.9047	0.107315	13.8677	1.46099	12.418	13.4353	8.12065	0.323368	5.18833	10.4623	10.5292	0.105
25	云南	2011	9.30224	0.0128504	12.6091	1.13216	11.8731	13.0087	7.68605	0.149909	5.08	8.3426	10.3217	0.003
25	云南	2012	9.15027	0.0184423	12.8595	1.12116	12.0614	13.1288	7.84955	0.138141	4.39	8.67471	10.5003	0.003
25	云南	2013	9.24661	0.0245889	13.0265	1.18918	12.2307	13.2175	7.84216	0.126127	4.45	8.82527	10.6514	0.003
25	云南	2014	9.30439	0.034241	13.155	1.2383	12.2315	13.2089	7.78661	0.121053	4.81	9.00258	10.6323	0.003
25	云南	2015	9.55966	0.0404708	13.3368	1.34549	12.2549	13.229	8.00954	0.149637	4.43	9.36375	10.6751	0.003
25	云南	2016	9.52873	0.0485208	13.5169	1.46085	12.2543	13.1821	7.95443	0.148244	4.55	9.39533	10.6689	0.003
25	云南	2017	9.75504	0.0548541	13.694	1.55589	12.3392	13.1988	8.12667	0.154122	4.57	9.56311	10.6482	0.005
25	云南	2018	10.0345	0.0730009	13.8833	1.52934	12.3455	13.3057	8.20534	0.201207	4.59	9.92034	10.6629	0.066
25	云南	2019	10.0809	0.101327	14.0761	1.50435	12.3386	13.3419	8.38444	0.199314	4.61	10.0134	10.6332	0.1
25	云南	2020	10.2855	0.11728	14.1881	1.52465	12.3599	13.3245	8.4363	0.400635	4.63	10.2731	10.6333	0.105
26	陕西	2011	9.72558	0.032548	13.7817	0.694508	12.9391	14.0167	8.95192	0.102661	4.31	9.36409	11.1168	0.017
26	陕西	2012	9.89806	0.0435588	13.9918	0.685115	13.1275	14.1506	9.13523	0.135957	5.11	9.60965	11.2029	0.031
26	陕西	2013	9.77593	0.0535142	14.153	0.715598	13.3071	14.2164	9.28297	0.139984	5.62	9.94444	11.5072	0.044
26	陕西	2014	9.70257	0.0659344	14.2898	0.750757	13.3831	14.1977	9.13958	0.155338	6.29	10.0354	11.5107	0.057
26	陕西	2015	9.4461	0.0774266	14.3612	0.881114	13.6761	14.3566	9.51334	0.178231	6.21	10.4148	11.8019	0.072
26	陕西	2016	9.41479	0.0981868	14.4276	0.947982	13.6983	14.3789	9.20757	0.192018	6.57	10.7884	11.8194	0.084
26	陕西	2017	9.3265	0.110598	14.4903	0.950979	13.692	14.4697	9.24239	0.246775	6.94	10.4503	11.8217	0.102
26	陕西	2018	9.43036	0.133088	14.5882	0.971566	13.4984	14.3533	9.47276	0.321648	7.34	10.6329	11.6395	0.126
26	陕西	2019	9.72144	0.172061	14.6943	1.02064	13.359	14.2302	9.50223	0.324396	7.72	10.6942	11.5084	0.181
26	陕西	2020	9.82091	0.176479	14.8028	1.10465	13.291	14.0163	9.46055	0.482829	8.105	11.0108	11.3992	0.176
27	甘肃	2011	9.4236	0.00937847	12.4604	0.875076	12.6549	13.6292	8.15423	0.08226	3.37	7.77612	10.8595	0.001
27	甘肃	2012	9.36718	0.0131566	12.7302	0.926042	12.8809	13.6558	8.27904	0.0779706	3.26	8.20576	10.956	0.001
27	甘肃	2013	8.91295	0.0157476	12.9011	1.00314	12.9138	13.6255	8.34645	0.0636862	3.49	8.46316	11.1059	0.002
27	甘肃	2014	9.33265	0.0190813	13.0485	1.06237	13.0173	13.5769	8.32116	0.0607737	3.86	8.53641	11.0246	0.002
27	甘肃	2015	9.32986	0.0229846	13.0941	1.32426	12.8273	13.3271	8.38882	0.0702336	4.5	8.84101	10.9096	0.002
27	甘肃	2016	9.43729	0.0276457	13.1407	1.45911	12.8645	13.2815	8.39843	0.0694546	4.54	8.98407	10.8771	0.003
27	甘肃	2017	10.152	0.0305488	13.0539	1.57453	11.9291	13.2471	8.59719	0.182799	4.67	9.17699	10.8144	0.003
27	甘肃	2018	10.5357	0.0407676	13.0735	1.59922	12.1854	13.3545	8.39849	0.189524	4.8	9.54381	10.7994	0.003
27	甘肃	2019	10.5067	0.0521585	13.1334	1.67573	12.3994	13.3462	8.46066	0.202699	4.93	9.60871	10.7485	0.004
27	甘肃	2020	10.2005	0.0615256	13.1641	1.74141	12.5868	13.3197	8.49184	0.198367	5.06	9.95185	10.71	0.059
28	青海	2011	9.73752	0.00423443	11.314	1.20159	12.6834	12.8264	7.78424	0.121564	2.33	6.28786	10.5305	0
28	青海	2012	9.93568	0.00668669	11.3409	1.18365	12.9896	12.9016	7.60942	0.0943105	2.55	6.2672	10.6701	0
28	青海	2013	9.64045	0.00872559	11.4024	1.21527	13.3231	13.0929	7.96407	0.087	2.76	6.2186	10.8497	0
28	青海	2014	9.14253	0.0110188	11.4353	1.28288	13.5888	13.2614	8.04138	0.0825416	2.53	6.42811	11.0895	0
28	青海	2015	9.118	0.0153533	11.0826	1.36776	13.7492	13.5228	7.47394	0.190585	3.13	7.10414	11.2993	0
28	青海	2016	9.47678	0.0176328	11.2637	1.34759	13.7086	13.6288	7.74634	0.194351	3.37	7.21303	11.2986	0
28	青海	2017	10.7279	0.018396	11.3299	1.28216	13.7381	13.6703	7.96743	0.19804	3.45	7.36518	11.2002	0
28	青海	2018	10.7006	0.0228927	11.1231	1.26744	13.6961	13.7205	8.21947	0.181854	3.53	7.88908	11.1265	0
28	青海	2019	10.8037	0.0267527	11.448	1.2872	13.6873	13.7137	8.21711	0.182211	3.61	8.02158	11.0694	0
28	青海	2020	10.8551	0.0299135	11.5492	1.33622	13.6726	13.6033	8.5127	0.17942	3.69	8.45383	11.0092	0
29	宁夏	2011	10.6158	0.0103479	11.6859	0.90998	12.9768	13.5507	8.3891	0.135154	3.91	6.41836	10.5781	0
29	宁夏	2012	10.6175	0.0135082	11.8755	0.956675	13.2597	13.5041	8.36666	0.0835271	4.28	6.73815	10.5861	0
29	宁夏	2013	10.2496	0.0162339	12.0287	0.998112	13.5702	13.6397	8.70739	0.0849845	4.38	7.0992	10.9025	0.001
29	宁夏	2014	10.0231	0.0189891	12.1363	1.02667	13.4741	13.5836	8.5484	0.115263	5.15	7.26123	10.9931	0.001
29	宁夏	2015	10.4214	0.0207736	12.2083	1.0976	13.4455	13.5043	8.82118	0.191915	4.95	7.53102	10.9408	0.001
29	宁夏	2016	10.5608	0.0241851	12.3868	1.15343	13.6205	13.5982	9.08042	0.182524	5.14	7.89245	10.9351	0.001
29	宁夏	2017	10.6631	0.027744	12.5814	1.09794	13.4114	13.7365	9.128	0.596446	5.3	8.35326	10.8733	0.001
29	宁夏	2018	10.7871	0.0331552	12.821	1.17109	13.6158	13.9492	8.65693	0.329997	5.46	8.64083	11.0207	0.001
29	宁夏	2019	10.6635	0.0376947	12.9378	1.18543	13.601	14.0058	8.86672	0.487011	5.62	8.62245	10.9991	0.001
29	宁夏	2020	10.8824	0.040918	13.0247	1.2266	13.7132	14.0673	8.81092	0.4749	5.78	8.95027	11.1044	0.002
30	新疆	2011	8.16867	0.0106451	12.3165	0.773065	12.9797	13.8416	9.17703	0.0547382	2.88	7.87929	10.7021	0.002
30	新疆	2012	8.44782	0.0151112	12.5188	0.866502	13.2329	13.83	9.04991	0.0559733	2.87	8.14294	10.8441	0.002
30	新疆	2013	8.58708	0.0190932	12.658	1.03055	13.1511	13.7067	8.98753	0.04733	2.92	8.51679	10.8919	0.003
30	新疆	2014	8.61088	0.0245273	12.7878	1.05202	13.3619	13.8265	9.18006	0.0502502	3.45	8.5637	11.099	0.003
30	新疆	2015	8.54295	0.0278563	12.8109	1.29166	13.2584	13.5995	9.0275	0.0568951	4.15	9.07807	11.0271	0.003
30	新疆	2016	9.00106	0.0326677	12.8763	1.36723	13.1113	13.481	9.02941	0.0665352	4.1	8.8701	10.9602	0.005
30	新疆	2017	9.118	0.0357522	12.9004	1.34561	12.9694	13.6274	9.45796	0.0826636	4.21	8.99888	10.923	0.003
30	新疆	2018	9.5324	0.0443599	13.0143	1.38712	12.8436	13.691	9.30906	0.114734	4.32	9.17554	10.8598	0.005
30	新疆	2019	9.66517	0.0582693	12.9976	1.46955	12.505	13.4418	9.1703	0.122388	4.43	9.06555	10.6051	0.058
30	新疆	2020	10.0208	0.0686735	12.8789	1.49055	12.3852	13.3446	9.36842	0.160182	4.54	9.45431	10.5085	0.06
